# Supplementary material for: On the Origin of Neo-Sex Chromosomes in the Neotropical Dragonflies Rhionaeschna bonariensis and R. planaltica (Aeshnidae, Odonata)
Source: Insects. 2022 Dec 15;13(12):1159. doi: 10.3390/insects13121159 (PMC9784284; doi:10.3390/insects13121159)
Supplement: Supplementary file 1 [file insects-13-01159-s001.zip]

Archive with 1 entries (1 files):
- insects-2063340-supplementary.pdf
